# Supplementary material for: Broccoli Cultivated with Deep Sea Water Mineral Fertilizer Enhances Anti-Cancer and Anti-Inflammatory Effects of AOM/DSS-Induced Colorectal Cancer in C57BL/6N Mice
Source: Int J Mol Sci. 2024 Jan 29;25(3):1650. doi: 10.3390/ijms25031650 (PMC10855752; doi:10.3390/ijms25031650)
Supplement: Supplementary file 1 [file ijms-25-01650-s001.zip]

Archive with 3 entries (3 files):
- Supplementary file_prepare broccoli samples for oral administration_materials and methods_broccoli preparation.pdf
- Supplementary Table S1.pdf
- Supplementary Table S2.pdf
